# Supplementary material for: Spectroscopic Ellipsometry and Correlated Studies of AlGaN-GaN HEMTs Prepared by MOCVD
Source: Nanomaterials (Basel). 2025 Jan 22;15(3):165. doi: 10.3390/nano15030165 (PMC11820650; doi:10.3390/nano15030165)
Supplement: Supplementary file 1 [file nanomaterials-15-00165-s001.zip]

Archive with 1 entries (1 files):
- nanomaterials-3384330-supplementary.pdf
